# Supplementary material for: Niche Partitioning of Feather Mites within a Seabird Host, Calonectris borealis
Source: PLoS One. 2015 Dec 9;10(12):e0144728. doi: 10.1371/journal.pone.0144728 (PMC4682861; doi:10.1371/journal.pone.0144728)
Supplement: S2 Table — (XLS) [file pone.0144728.s008.xls]

## Sheet: Sheet1
Niche partitioning of feather mites within a seabird host, Calonectris borealis
Laura M. Stefan, Elena Gómez-Díaz, Eric Elguero, Heather C. Proctor, Karen D. McCoy, Jacob González-Solís
Table S8. Stable isotopic values obtained for the two feather mite species (Microspalax brevipes and Zachvatkinia ovata) and host tissues (feather, blood, preen gland oil and wing skin) analyzed in this study.
bird ring	bird sex	tissue type	δ15N	δ13C
6106938	male	Microspalax brevipes	14.0445	-17.1644
6106947	female	Microspalax brevipes	14.9684	-16.6716
6119927	male	Microspalax brevipes	13.6968	-17.7774
6134542	female	Microspalax brevipes	13.2629	-17.206
6143020	male	Microspalax brevipes	14.1005	-17.9996
6143037	male	Microspalax brevipes	14.7766	-16.7515
6143050	male	Microspalax brevipes	14.3657	-16.8293
6175705	female	Microspalax brevipes	14.3078	-17.4401
6175720	female	Microspalax brevipes	13.4353	-17.0832
6175728	male	Microspalax brevipes	14.3078	-16.4585
6175731	male	Microspalax brevipes	14.6328	-17.3978
6175768	male	Microspalax brevipes	13.8369	-17.3068
6175782	female	Microspalax brevipes	14.3545	-17.1093
6188607	female	Microspalax brevipes	15.4865	-16.5826
6188687	female	Microspalax brevipes	13.5209	-17.7402
6195161	female	Microspalax brevipes	14.4805	-17.1238
6195173	female	Microspalax brevipes	14.0821	-16.6152
6198164	male	Microspalax brevipes	12.379	-17.3593
6198165	male	Microspalax brevipes	14.5242	-17.5042
6198174	female	Microspalax brevipes	12.3206	-17.1726
6106938	male	Zachvatkinia ovata	15.1983	-17.0576
6106947	female	Zachvatkinia ovata	14.4805	-16.692
6119927	male	Zachvatkinia ovata	13.7378	-17.9031
6134542	female	Zachvatkinia ovata	14.0673	-16.93
6143020	male	Zachvatkinia ovata	13.5291	-18.145
6143037	male	Zachvatkinia ovata	13.8092	-17.0668
6143050	male	Zachvatkinia ovata	13.8282	-17.4985
6175705	female	Zachvatkinia ovata	13.3137	-18.2803
6175720	female	Zachvatkinia ovata	12.4447	-17.7147
6175728	male	Zachvatkinia ovata	14.2534	-16.7037
6175731	male	Zachvatkinia ovata	12.2436	-17.2011
6175768	male	Zachvatkinia ovata	13.7476	-17.6242
6175782	female	Zachvatkinia ovata	13.6387	-18.0524
6188607	female	Zachvatkinia ovata	14.5878	-16.8176
6188687	female	Zachvatkinia ovata	13.3773	-17.6201
6195161	female	Zachvatkinia ovata	13.8647	-17.3344
6195173	female	Zachvatkinia ovata	14.0205	-16.8054
6198164	male	Zachvatkinia ovata	15.347	-16.488
6198165	male	Zachvatkinia ovata	14.199	-17.7585
6198174	female	Zachvatkinia ovata	12.1585	-17.3791
6106938	male	feathers P4-P6	13.1404	-14.1332
6106947	female	feathers P4-P6	13.7785	-14.4318
6119927	male	feathers P4-P6	13.3843	-16.3523
6134542	female	feathers P4-P6	12.4892	-13.7353
6143020	male	feathers P4-P6	12.5769	-14.1058
6143037	male	feathers P4-P6	13.621	-13.8874
6143050	male	feathers P4-P6	12.7814	-14.1941
6175705	female	feathers P4-P6	13.3295	-14.122
6175720	female	feathers P4-P6	12.7006	-13.6975
6175728	male	feathers P4-P6	12.9236	-14.0388
6175731	male	feathers P4-P6	12.7937	-14.5862
6175768	male	feathers P4-P6	12.944	-13.9037
6175782	female	feathers P4-P6	12.3754	-13.9758
6188607	female	feathers P4-P6	14.389	-14.0804
6188687	female	feathers P4-P6	12.3846	-14.0215
6195161	female	feathers P4-P6	13.1782	-13.7138
6195173	female	feathers P4-P6	12.3315	-13.9626
6198164	male	feathers P4-P6	13.3561	-13.8356
6198165	male	feathers P4-P6	12.896	-14.0083
6198174	female	feathers P4-P6	13.8705	-13.9362
6106938	male	feathers P9-P10	15.4167	-15.1823
6106947	female	feathers P9-P10	15.1636	-15.4022
6119927	male	feathers P9-P10	15.0393	-15.2006
6134542	female	feathers P9-P10	14.1439	-15.4544
6143020	male	feathers P9-P10	13.4983	-17.5102
6143037	male	feathers P9-P10	14.4002	-16.4783
6175705	female	feathers P9-P10	15.3206	-15.9816
6175720	female	feathers P9-P10	13.6639	-15.7623
6175728	male	feathers P9-P10	15.2991	-15.4342
6175731	male	feathers P9-P10	9.46914	-15.9502
6175768	male	feathers P9-P10	12.0492	-16.2579
6175782	female	feathers P9-P10	13.4543	-13.8488
6188607	female	feathers P9-P10	16.1336	-15.2301
6188687	female	feathers P9-P10	14.976	-14.6928
6195161	female	feathers P9-P10	15.1693	-15.5058
6195173	female	feathers P9-P10	12.7927	-14.1078
6198164	male	feathers P9-P10	15.7695	-14.4684
6198165	male	feathers P9-P10	15.5251	-14.6948
6198174	female	feathers P9-P10	9.45073	-16.8175
6106938	male	blood	11.8059	-17.2696
6106947	female	blood	12.2276	-16.5292
6119927	male	blood	11.3761	-17.8924
6134542	female	blood	12.3199	-16.1662
6143020	male	blood	12.048	-17.2226
6143037	male	blood	11.9588	-16.61
6143050	male	blood	12.2573	-16.6294
6175705	female	blood	12.0563	-17.3801
6175720	female	blood	11.334	-17.8249
6175728	male	blood	11.9024	-16.4556
6175731	male	blood	11.8306	-17.1561
6175768	male	blood	12.3948	-16.5998
6175782	female	blood	11.5659	-18.4856
6188607	female	blood	12.2532	-16.608
6188687	female	blood	11.7167	-17.6562
6195161	female	blood	12.1393	-16.4423
6195173	female	blood	12.3189	-16.5681
6198164	male	blood	11.9588	-17.0324
6198165	male	blood	12.284	-17.0272
6198174	female	blood	12.6861	-16.3206
376	dead bird	preen gland oil	13.4944	-20.4284
382	dead bird	preen gland oil	11.7685	-23.7875
1039	dead bird	preen gland oil	13.8656	-22.9052
1041	dead bird	preen gland oil	13.5625	-23.5529
400	dead bird	preen gland oil	13.6458	-21.6987
372	dead bird	preen gland oil	11.9991	-22.7969
731	dead bird	preen gland oil	12.9969	-21.9674
1037	dead bird	preen gland oil	13.951	-22.4608
373	dead bird	preen gland oil	13.0803	-21.7406
1046	dead bird	preen gland oil	13.2907	-21.0541
377	dead bird	preen gland oil	12.8886	-21.9051
1013	dead bird	preen gland oil	14.1791	-21.7028
383	dead bird	preen gland oil	12.9948	-19.8681
919	dead bird	preen gland oil	14.6104	-19.9672
376	dead bird	Wing skin	14.9323	-16.2865
382	dead bird	Wing skin	12.6409	-18.7283
1039	dead bird	Wing skin	14.6117	-17.793
1041	dead bird	Wing skin	14.5035	-15.5463
400	dead bird	Wing skin	15.1724	-14.7476
372	dead bird	Wing skin	12.7667	-17.5362
731	dead bird	Wing skin	13.7706	-17.7071
1037	dead bird	Wing skin	15.2477	-15.3623
1046	dead bird	Wing skin	14.1468	-18.6808
377	dead bird	Wing skin	14.5416	-15.3805
1013	dead bird	Wing skin	15.2295	-14.6898
383	dead bird	Wing skin	14.187	-15.8952
919	dead bird	Wing skin	13.6562	-17.0741
